# Supplementary material for: Microneedle-Assisted Delivery of Curcumin: Evaluating the Effects of Needle Length and Formulation
Source: Micromachines (Basel). 2025 Jan 29;16(2):155. doi: 10.3390/mi16020155 (PMC11857367; doi:10.3390/mi16020155)
Supplement: Supplementary file 1 [file micromachines-16-00155-s001.zip]

Archive with 1 entries (1 files):
- micromachines-3443472-supplementary.pdf
